# Supplementary material for: New insights into RNA mycoviruses of fungal pathogens causing Fusarium head blight
Source: Virus Res. 2024 Sep 13;349:199462. doi: 10.1016/j.virusres.2024.199462 (PMC11417338; doi:10.1016/j.virusres.2024.199462)
Supplement: Supplementary file 2 [file mmc2.xlsx]

## Sheet: Sheet1
Supplementary Table S1. Mycovirus coverge in each isolate. Highlighted in red if contig coverage is higher than 30%. If RdRp-coding contig is present in has coverage >30%, it is considered present in an isolate. Cells with blue frame indicate verification by RT-PCR.
	Culmorum				Graminearum				Culmorum	Graminearum			Culmorum				Graminearum				Culmorum				Culmorum	Equiseti	Culmorum	Culmorum	Graminearum	Graminearum			Graminearum			Graminearum	Culmorum					Culmorum				Culmorum
	Wheat plot 6				Wheat plot 14					Wheat plot 10			Wheat plot 8				Wheat plot 16				Wheat plot 9				Wheat plot 11					Wheat plot 7			Wheat plot 19			Wheat plot 12						Wheat plot 13				Wheat plot 15
				Hyphae				Hyphae	Hyphae							Hyphae				Hyphae				Hyphae			Hyphae	Hyphae	Hyphae											Hyphae	Hyphae				Hyphae				Hyphae
Contig name / Isolate number	16	17	18	78	143	147	150	191	190	26	27	33	39	40	47	80	103	106	108	198	56	57	60	81	122	130	181	182	183	66	69	76	173	174	175	109	115	118	121	184	185	131	133	134	188	152	155	156	195
Fusarium culmorum ambiguivirus 1	0	0.183533	0.0162006	0	0	0	0	0	0	0	0	0	0	0	0	0	0	0	0	0	0	0	0	0	0.999778	0	0	1	0	0	0	0	0	0	0	0	0	0	0	0	0	0	0	0	0	0.999556	0.999778	0.999556	1
Fusarium graminearum mycotymovirus 2	0	0	0	0	0.994801	0.998605	0.994801	0.994801	0	0	0.0134415	0	0	0.0221912	0	0.0166117	0	0.0126807	0	0	0	0	0	0	0	0	0	0	0	0	0	0	0	0	0	0	0	0	0	0	0	0	0	0	0	0.145701	0	0	0
Fusarium culmorum narnavirus 1_RNA1	0	0	0	0	0	0	0	0	0	0	0	0	0	0	0	0	0	0	0.0514878	0	0.937813	0.9445	0.997325	0	0.963557	0	0	0.974256	0	0	0	0	0	0	0	0	0	0	0	0	0	0	0	0	0	0.957205	0.97225	0.870946	0.997994
Fusarium culmorum narnavirus 1_RNA2	0	0	0	0	0	0	0	0	0	0	0	0	0	0	0	0	0	0	0.0859643	0	0.987448	0.971472	1	0	0.997718	0	0	0.909852	0	0	0	0	0	0	0	0	0	0	0	0	0	0	0	0	0	0.774059	0.863827	0.392545	0.98935
Fusarium culmorum botourmia virus 1	0	0	0	0	0	0	0	0	0	0	0	0	0	0	0	0	0	0	0	0	0	0	0	0	0.778547	0	0	0.770473	0	0	0	0	0	0	0	0	0	0	0	0.995386	0	0	0	0	0	0.717416	0.617455	0.457516	0.774702
Fusarium graminearum botourmia virus 1	0	0	0	0	0.998811	0.982964	0.448494	0.967116	0	0	0	0	0	0	0	0	0	0	0	0.805468	0	0	0	0	0	0	0	0	0	0	0	0	0	0	0	0	0	0.0455626	0	0	0	0	0	0	0	0	0	0	0
Fusarium mitovirus 1	0	0	0.0600553	0	0	0	0	0	0	0.0276571	0	0	0	0	0	0	0	0	0.689451	0	0.994864	0.994864	0.994864	0	0	0	0	0	0	0	0.106282	0	0	0	0	0	0	0	0	0	0	0	0	0	0	0	0	0	0
Fusarium mitovirus 2	0	0	0	0	0.987902	0.986389	0.952363	0.981853	0	0	0	0	0	0	0	0.0858223	0	0	0	0.992061	0	0	0	0	0.128166	0	0	0	0	0	0	0	0	0	0	0	0	0.879395	0	0	0	0	0	0	0	0.0805293	0	0	0.0570888
Fusarium equiseti mitovirus 1	0	0	0	0	0	0	0	0	0	0	0	0	0	0	0	0	0	0	0	0	0	0	0	0	0	1	0	0	0	0	0	0	0	0	0	0	0	0	0	0	0	0	0	0	0	0	0	0	0
Fusarium culmorum flexivirus 1_1	0	0	0	0	0	0	0	0	0	0	0	0	0	0	0	0	0	0	0	0	0	0	0	0	0	0	0	0	0	0	0	0	0	0	0	0.618711	0	0	0.957635	0	0	0	0	0	0	0	0	0	0
Fusarium culmorum flexivirus 1_2	0	0	0	0	0	0	0	0	0	0	0	0	0	0	0	0	0	0	0	0	0	0	0	0	0	0	0	0	0	0	0	0	0	0	0	0.347589	0	0	0.993631	0	0	0	0	0	0	0	0	0	0
Fusarium culmorum flexivirus 1_3	0	0	0	0	0	0	0	0	0	0	0	0	0	0	0	0	0	0	0	0	0	0	0	0	0	0	0	0	0	0	0	0	0	0	0	0.396819	0	0	1	0	0	0	0	0	0	0	0	0	0
Fusarium culmorum flexivirus 1_4	0	0	0	0	0	0	0	0	0	0	0	0	0	0	0	0	0	0	0	0	0	0	0	0	0	0	0	0	0	0	0	0	0	0	0	0.569841	0	0	0.912698	0	0	0	0	0	0	0	0	0	0
Fusarium culmorum flexivirus 1_5	0	0	0	0	0	0	0	0	0	0	0	0	0	0	0	0	0	0	0	0	0	0	0	0	0	0	0	0	0	0	0	0	0	0	0	0.386719	0	0	0.958984	0	0	0	0	0	0	0	0	0	0
Fusarium culmorum ormycovirus 1_RNA1	0	0.0427046	0	0	0	0	0	0	0	0	0	0	0	0	0	0	0	0	0	0	0	0	0	0	0	0	0	0	0	0	0	0	0	0	0	0	0	0	0	0	0	0	0	0	0	0.935943	0.944247	0.792013	0.998023
Fusarium culmorum ormycovirus 1_RNA2	0	0	0	0	0	0	0	0	0	0	0	0	0	0	0	0	0	0	0	0	0	0	0	0	0	0	0	0	0	0	0	0	0	0	0	0	0	0	0	0	0	0	0	0	0	0.967689	0.975356	0.978094	0.997809
Fusarium culmorum yue-like virus 1	0	0	0	0	0	0	0	0	0	0	0	0	0	0	0	0	0	0	0	0	0	0	0	0	0	0	0	0	0	0	0	0	0	0	0	0	0	0	0	0	0	0	0	0	0	0.951326	0.792512	0.882683	0.997816
Fusarium culmorum phenuivirus 1_RNA1	0	0	0.0425022	0.0152649	0	0	0	0	0	0	0	0	0	0	0	0	0	0	0.0483388	0	0.014367	0.790482	0	0.99985	0.998803	0	0	0.996857	0	0	0	0	0	0	0	0	0	0	0	0	0.998054	0	0	0	0	0	0	0	0
Fusarium culmorum phenuivirus 1_RNA2	0	0	0	0	0	0	0	0	0	0	0	0	0	0	0	0	0	0	0	0	0	0.93253	0	0	0.99759	0	0	0.99759	0	0	0	0	0	0	0	0	0	0	0	0	0.976506	0	0	0	0	0	0	0	0
Fusarium culmorum phenuivirus 1_RNA3	0	0	0	0	0	0	0	0	0	0	0	0	0	0	0	0	0	0	0	0	0	0.856427	0	1	0.995826	0	0	0.833055	0	0	0	0	0	0	0	0	0.0601002	0	0	0	0.78798	0	0	0	0	0	0	0	0
Fusarium mononegavirus 1	0	0	0.231046	0	0	0	0	0	0	0	0	0	0	0	0	0	0	0	0.805683	0	0	1	1	0	1	0	0	1	0	0	0	0	0	0	0	0	0	0	0	0	0	0	0	0.221161	0	0	0	0	0
Fusarium mononegavirus 2	0	0	0	0	0	0	0	0	0	0	0	0	0	0	0	0	0	0	0.103757	0	0	0.473434	0.337113	0	0.217666	0	0	0.0842452	0	0	0	0	0	0	0	0	0	0	0	0	0	0	0	1	0	0	0	0	0
Fusarium culmorum mycoophiovirus 1_RNA1	0	0.140334	0.0536774	0	0	0	0	0	0	0	0	0	0	0	0	0.0416724	0	0	0.302332	0	0.993929	0.995722	0.994894	0	0	0	0	0	0	0	0	0	0	0	0	0	0	0	0	0	0	0	0.993377	0.977922	0	1	0.995446	0.79564	0.995722
Fusarium culmorum mycoophiovirus 1_RNA2	0	0.576007	0.224817	0	0	0.0805861	0	0	0	0	0	0	0	0	0	0	0	0	0.499084	0	0.987637	0.986264	0.994048	0	0	0	0	0	0	0	0	0.0434982	0	0	0	0	0	0	0	0	0	0	0.999084	0.986264	0	1	0.993132	0.986722	0.993132
Fusarium culmorum partitivirus 1_RNA1	0	0	0	0	0	0	0	0	0	0	0	0	0	0	0	0	0	0	0.0286035	0	0	0.883343	0	0	0.968031	0	0	0.920359	0	0	0	0	0	0	0	0	0	0	0	0.80931	0.0953449	0	0	0	0	0.707235	0.470555	0.391475	0.979248
Fusarium culmorum partitivirus 1_RNA2	0	0	0.182285	0	0	0	0	0	0	0	0	0	0	0	0	0	0	0	0.0558408	0	0	0.970475	0	0	0.892811	0	0	0.796534	0	0	0	0	0	0	0	0	0	0	0	0.773428	0	0	0	0	0	0.969191	0.426829	0.639281	0.98267
Fusarium culmorum partitivirus 1_RNA3	0	0	0	0	0	0	0	0	0	0	0	0	0	0	0	0	0	0	0.332514	0	0	0.973792	0	0	0	0	0	0	0	0	0	0	0	0	0	0	0	0	0	0.9181	0	0	0	0	0	0.956593	0.318591	0.529894	0.990172
[truncated: 5 more columns]
