# Supplementary material for: New insights into RNA mycoviruses of fungal pathogens causing Fusarium head blight
Source: Virus Res. 2024 Sep 13;349:199462. doi: 10.1016/j.virusres.2024.199462 (PMC11417338; doi:10.1016/j.virusres.2024.199462)
Supplement: Supplementary file 4 [file mmc4.xlsx]

## Sheet: Sheet1
Supplementary Table S3. Virus names and accession numbers used in phylogenetic analyses.
Virus Name	Abbreviation	Genbank ID	Family	Genus
Ambiguiviridae
Riboviria_MAG_unclassified	MAG	QDH90735.1
Diaporthe ambigua RNA virus 1	DaRV1	NP_037581.1
Trichoderma harzianum ambiguivirus 1	ThAV1	AZT88670.1
Sclerotinia sclerotiorum umbra-like virus 3	SsUlV3	UZC46348.1
Monilinia umbra-like virus 1	MULV1	QOK99950.1
Setosphaeria turcica ambiguivirus 1	StAV1	AZT88668.1
Erysiphe necator associated umbra-like virus 3	EnaUlV3	QKN22720.1
Botrytis cinerea umbra-like virus 2	BcUlV2	WEY29811.1
Magnaporthe oryzae RNA virus	MoVA	QVU39989.1
Carrot mottle mimic virus	CMoMV	NP_054007.4	Tombusviridae	Umbravirus
Tobacco necrosis virus A	TnVA	ASV49764.1	Tombusviridae	Alphanecrovirus
Olive latent virus 1	OlV1	AAZ43261.1	Tombusviridae	Alphanecrovirus
Maize chlorotic mottle virus	McMV	ATY93269.1	Tombusviridae	Machlomovirus
Pea enation mosaic virus 2	PEMV	NP_620846.3	Tombusviridae	Umbravirus
Mycotymovirus coat protein
Fusarium graminearum mycotymovirus 1 isolate SX64	FgMTV1/SX64	KT360947.1
Leafy-liverwort associated tymo-like virus	LLATlV1	CAH2618895.1
Triticum polonicum mycotymovirus 1	TpM1	QQG34655.1
Turnip yellow mosaic virus (European isolate)	TYMV-EUR	NP_663298.1	Tymoviridae	Tymovirus
Grapevine fleck virus	GFkV	NP_542613.1	Tymoviridae	Maculavirus
Citrus sudden death-associated virus	CSDaV	YP_224294.1	Tymoviridae	Marafivirus
Oat blue dwarf marafivirus	OBDV	AAC57875.1	Tymoviridae	Marafivirus
Anagyris vein yellowing virus	AVYV	YP_002308579.1	Tymoviridae	Tymovirus
Eggplant mosaic virus	EMV	NP_040969.1	Tymoviridae	Tymovirus
Nemesia ring necrosis virus	NeRNV	YP_002308443.1	Tymoviridae	Tymovirus
Shallot virus X	ShVX	NP_620652.1	Alphaflexiviridae	Allexivirus
Botrytis virus X	BotVX	NP_932309.1	Alphaflexiviridae	Botrexvirus
Indian citrus ringspot virus	ICRSV	NP_203557.1	Alphaflexiviridae	Mandarivirus
Potato virus X	PVX	YP_002332933.1	Alphaflexiviridae	Potexvirus
Aconitum latent virus	AcLV	NP_116491.1	Betaflexiviridae	Carlavirus
Apple stem pitting virus	ASPV	NP_604468.1	Betaflexiviridae	Foveavirus
Apple chlorotic leaf spot virus	ACLSV	NP_040553.1	Betaflexiviridae	Trichovirus
Grapevine virus A	GVA	NP_619665.1	Betaflexiviridae	Vitivirus
Botrytis virus F	BotV-F	NP_068550.1	Gammaflexiviridae	Mycoflexvirus
Narnaviridae
Sclerotinia sclerotiorum narnavirus 3	SsNV3	QZE12022.1
Sclerotinia sclerotiorum narnavirus 4	SsNV4	QZE12024.1
Plasmopara viticola lesion associated orfanplasmovirus 1	PvLaOrfPlV1	QNQ74063.1
Plasmopara viticola lesion associated orfanplasmovirus 2	PvLaOrfPlV2	QNQ74064.1
Plasmopara viticola lesion associated orfanplasmovirus 3	PvLaOrfPlV3	QNQ74065.1
Plasmopara viticola lesion associated orfanplasmovirus 4	PvLaOrfPlV4	QNQ74066.1
Plasmopara viticola lesion associated orfanplasmovirus 5	PvLaOrfPlV5	QNQ74067.1
Plasmopara viticola lesion associated orfanplasmovirus 6	PvLaOrfPlV6	WMV69891.1
Plasmopara viticola lesion associated orfanplasmovirus 7	PvLaOrfPlV7	WMV69892.1
Botrytis cinerea binarnavirus 6	BcB6	WNA12649.1
Botrytis cinerea orfanplasmovirus 1	BcOrfPlV1	WND64008.1
Fusarium asiaticum narnavirus 1	FcOrfPlV1	UNG44322.1
Saccharomyces 20S RNA narnavirus	ScNV20S	AAC98925.1	Narnaviridae
Saccharomyces 23S RNA narnavirus	ScNV23S	NP_660177.1	Narnaviridae
Erysiphe necator associated narnavirus 3	EnaNV3	QHD64826.1
Point-Douro narna-like virus	PDV	YP_009388580.1
Changjiang narna-like virus 1	CNlV1	YP_009337331.1	"Narliviridae"
Shahe narna-like virus 1	NNlV1	APG77165.1	"Narliviridae"
Botourmiaviridae
Fusarium subglutinans ourmia-like virus	FsOV1	WIF15894.1
Hangzhou botourmia-like virus 6	HBV6	UUW21051.1
Erysiphe necator associated ourmia-like virus 128	EnaOLV128	QKI79957.1
Plasmopara viticola lesion associated ourmia-like virus 45	PvaOLV45	YP_010800240.1	Botourmiaviridae	Epsilonscleroulivirus
Fusarium asiaticum ourmiavirus 1	FaOV1	UNG44324.1
Plasmopara viticola lesion associated ourmia-like virus 4	PvaOLV4	YP_010800204.1	Botourmiaviridae	Betabotoulivirus
Sanya botourmia-like virus 4	SBolV4	UUW21011.1
Hangzhou botourmia-like virus 1	HBlV1	UUW21007.1
Erysiphe necator associated ourmia-like virus 62	EnaOLV62	QKI79892.1
Penicillium citrinum ourmia-like virus 1	PcOLV1	AYP71797.1	Botourmiaviridae	Magoulivirus
Sclerotinia sclerotiorum ourmia-like virus 14	SsOLV14	QUE49177.1	Botourmiaviridae	Scleroulivirus
Epicoccum nigrum ourmia-like virus 2	EnOLV2	QDB75005.1	Botourmiaviridae	Penoulivirus
Sclerotinia sclerotiorum ourmia-like virus 2	SsOLV2	ALD89139.1	Botourmiaviridae	Botoulivirus
Yueviridae-like
Plasmopara viticola lesion associated Yue-like virus 3	PVaYuevirus3	QIP68029.1
Goldenrod fern yue-like virus	GfYlv	CAH2618872.1
Bremia lactucae associated yuevirus-like virus 1	BlaYlV1	QIP68011.1
Beihai sesarmid crab virus 3	BscV3	YP_009330274.1	Yueviridae
Lestijarvi obscuruvirus	LOV	UYE93848.1	Aliusviridae
Atrato Chu-like virus 5	AClV-5	YP_010798469.1	Aliusviridae
Shahe yuevirus-like virus 1	SYlV1	YP_009337854.1	Yueviridae
Plasmopara viticola lesion associated Yue-like virus 1	PVaYuevirus1	QIP68027.1
Plasmopara viticola lesion associated Yue-like virus 2	PVaYuevirus2	QIP68028.1
Rhagovelia obesa mononega-like virus	ROmlV	YP_010802327.1	Aliusviridae
Shahe qinvirus-like virus 1	ShQLV1	APG78071.1	Qinviridae
Wenzhou qinvirus-like virus 1	WzQLV2	APG78079.1	Qinviridae
Beihai sesarmid crab virus 4	BhSCV4	APG78067.1	Qinviridae
Bremia lactucae associated yuevirus-like virus 2	BlaYlV2	UZC38462.1
Phenuiviridae - RdRp
Grapevine associated cogu-like virus 1	GaCLV1	YP_010840127.1	Phenuiviridae	Coguvirus
Fusarium sibiricum coguvirus 1	FsCV1	WCU24516.1
Botrytis cinerea bocivirus 1	BcBV1	QJT73693.1
Watermelon crinkle leaf-associated virus 2	WCLaV2	YP_010840819.1	Phenuiviridae	Coguvirus
Yunnan Paris negative-stranded virus	YPNSV	YP_010840810.1	Phenuiviridae	Coguvirus
Citrus virus A	CIVA	UUT43445.1	Phenuiviridae	Coguvirus
Citrus concave gum-associated virus	CGW	WBB27578.1	Phenuiviridae	Coguvirus
Laurel Lake virus	LLV	YP_009667028.1	Phenuiviridae	Laulavirus
Grapevine associated cogu-like virus 4	GaCLV4	YP_010840143.1	Phenuiviridae	Laulavirus
Grapevine associated cogu-like virus 3	GaCLV3	YP_010840134.1	Phenuiviridae	Laulavirus
Grapevine associated cogu-like virus 2	GaCLV2	YP_010840131.1	Phenuiviridae	Laulavirus
Lentinula edodes negative-strand RNA virus 2	LeNSRV2	YP_010086265.1	Phenuiviridae	Lentinuvirus
Entoleuca phenui-like virus 1	EnPV1	YP_010086241.1	Phenuiviridae	Entovirus
Brassica campestris chinensis coguvirus 1	BCCoV1	YP_010840811.1	Phenuiviridae	Coguvirus
Sanya phenuivirus 1	SP1	UHM27566.1
Trichoderma gamsii cogu-like virus 1	TgClV1	WJX09056.1
Watermelon crinkle leaf-associated virus 1	WCLaV-1	UPO63388.1	Phenuiviridae	Coguvirus
Phenuiviridae - CP
Botrytis cinerea bocivirus 1	BcBV1	QJT73691.1
Brassica campestris chinensis coguvirus 1	BCCoV1	UFE16636.1	Phenuiviridae	coguvirus
Citrus concave gum-associated virus	CGW	WAX59394.1	Phenuiviridae	coguvirus
Citrus virus A	CIVA	UUT43457.1	Phenuiviridae	coguvirus
Entoleuca phenui-like virus 1	EnPV1	QCF40768.1	Phenuiviridae	entovirus
Grapevine associated cogu-like virus 1	GaCLV1	QIJ25706.1	Phenuiviridae	coguvirus
Grapevine associated cogu-like virus 2	GaCLV2	QIJ25709.1	Phenuiviridae	laulavirus
Grapevine associated cogu-like virus 3	GaCLV3	QIJ25712.1	Phenuiviridae	laulavirus
Grapevine associated cogu-like virus 4	GaCLV4	QMP81965.1	Phenuiviridae	laulavirus
Laurel Lake virus	LLV	ASU47550.1	Phenuiviridae	laulavirus
Lentinula edodes negative-strand RNA virus 2	LeNSRV2	BBI93120.1	Phenuiviridae	lentinuvirus
Sanya phenuivirus 1	SP1	UHM27568.1
Trichoderma gamsii cogu-like virus 1	TgClV1	WJX09058.1
Watermelon crinkle leaf-associated virus 1	WCLaV-1	QVE55494.1	Phenuiviridae	coguvirus
Watermelon crinkle leaf-associated virus 2	WCLaV2	QVE55496.1	Phenuiviridae	coguvirus
Yunnan Paris negative-stranded virus	YPNSV	QVU28734.1	Phenuiviridae	coguvirus
Fusarium sibiricum coguvirus 1	FsCV1	WCU24517.1
Phenuiviridae - MP
Botrytis cinerea bocivirus 1	BcBV1	QJT73692.1
Brassica campestris chinensis coguvirus 1	BCCoV1	UFE16635.1	Phenuiviridae	coguvirus
Citrus concave gum-associated virus	CGW	WAX59393.1	Phenuiviridae	coguvirus
Citrus virus A	CIVA	UUT43456.1	Phenuiviridae	coguvirus
Entoleuca phenui-like virus 1	EnPV1	QCF40769.1	Phenuiviridae	entovirus
Grapevine associated cogu-like virus 1	GaCLV1	QIJ25705.1	Phenuiviridae	coguvirus
Grapevine associated cogu-like virus 2	GaCLV2	YP_010840129.1	Phenuiviridae	laulavirus
Grapevine associated cogu-like virus 3	GaCLV3	YP_010840132.1	Phenuiviridae	laulavirus
Grapevine associated cogu-like virus 4	GaCLV4	QMP81964.1	Phenuiviridae	laulavirus
Laurel Lake virus	LLV	YP_009667029.1	Phenuiviridae	laulavirus
Lentinula edodes negative-strand RNA virus 2	LeNSRV2	BBI93119.1	Phenuiviridae	lentinuvirus
Sanya phenuivirus 1	SP1	UHM27567.1
Trichoderma gamsii cogu-like virus 1	TgClV1	WJX09057.1
Watermelon crinkle leaf-associated virus 1	WCLaV-1	QVE55493.1	Phenuiviridae	coguvirus
Watermelon crinkle leaf-associated virus 2	WCLaV2	QVE55495.1	Phenuiviridae	coguvirus
Yunnan Paris negative-stranded virus	YPNSV	QVU28733.1	Phenuiviridae	coguvirus
Mycoaspiviridae
Mirafiori lettuce big-vein virus		AAN60447	Aspiviridae
Lettuce ring necrosis virus		AAT09109	Aspiviridae
Citrus psorosis virus		AAT72907	Aspiviridae
Blueberry mosaic associated virus		AIF28241	Aspiviridae
Rhizoctonia solani negative-stranded virus 1		ALD89129
Sclerotinia sclerotiorum negative-stranded RNA virus 9		AYA73395
Cladosporium cladosporioides negative-stranded RNA virus 1		QDB75017
Erysiphe necator associated negative-stranded RNA virus 12		QJW70351
Plasmopara viticola lesion associated mycoophiovirus 4		QJX19790
Plasmopara viticola lesion associated mycoophiovirus 5		QJX19791
Colletotrichum associated negative-sense single-stranded RNA virus		UYD21357
Leptosphaeria biglobosa negative single-stranded RNA virus 7		UYL94508
Trichoderma hamatum mycoophiovirus 1		WGH72971
Suillus luteus mycoophiovirus 1		WLK77446
Diaporthe gulyae ophiovirus 1		WNM95033
Actinidia fungus negative-stranded RNA virus 1		WON42279
Fusarium poae negative-stranded virus 1		YP_009272911
Ormycovirus
Plasmopara viticola lesion-associated ormycovirus 3	PvlaOMV3	USW07202.1
Plasmopara viticola lesion-associated ormycovirus 1	PvlaOMV1	USW07200.1
Trichoderma tomentosum ormycovirus 1	TtOMV1	WGH72997.1
Plasmopara viticola lesion-associated ormycovirus 5	PvlaOMV5	USW07210.1
Plasmopara viticola lesion-associated ormycovirus 4	PvlaOMV4	USW07209.1
Erysiphe lesion-associated ormycovirus 4	ElaOMV4	USW07208.1
Erysiphe lesion-associated ormycovirus 2	ElaOMV2	USW07207.1
Starmerella bacillaris ormycovirus 1	SbOMV1	USW07206.1
Plasmopara viticola lesion-associated ormycovirus 7	PvlaOMV7	USW07199.1
Plasmopara viticola lesion-associated ormycovirus 6	PvlaOMV6	USW07198.1
Plasmopara viticola lesion-associated ormycovirus 2	PvlaOMV2	USW07197.1
Erysiphe lesion-associated ormycovirus 1	ElaOMV1	USW07195.1
Erysiphe lesion-associated ormycovirus 3	ElaOMV3	USW07204.1
